# Supplementary material for: Thromboelastometric Analysis of Anticancer Cerrena unicolor Subfractions Reveal Their Potential as Fibrin Glue Drug Carrier Enhancers
Source: Biomolecules. 2021 Aug 24;11(9):1263. doi: 10.3390/biom11091263 (PMC8470457; doi:10.3390/biom11091263)
Supplement: Supplementary file 1 [file biomolecules-11-01263-s001.zip]

Archive with 1 entries (1 files):
- biomolecules-1301993-supplementary.pdf
